# Supplementary material for: Using Modelling to Disentangle the Relative Contributions of Zoonotic and Anthroponotic Transmission: The Case of Lassa Fever
Source: PLoS Negl Trop Dis. 2015 Jan 8;9(1):e3398. doi: 10.1371/journal.pntd.0003398 (PMC4288732; doi:10.1371/journal.pntd.0003398)
Supplement: S1 Data — The file provides the daily number of referred/visiting patients at KGH (confirmed cases only) from the of April to the of January [1], as displayed in Fig. 2. (TXT) [file pntd.0003398.s003.txt]

Date	Number of cases
30/04/2010	2
11/05/2010	1
12/05/2010	1
13/05/2010	1
16/05/2010	1
20/05/2010	1
04/06/2010	1
16/06/2010	1
24/06/2010	1
28/06/2010	1
01/07/2010	1
12/07/2010	1
16/07/2010	3
16/08/2010	1
28/08/2010	1
04/09/2010	1
07/09/2010	1
12/09/2010	2
15/09/2010	2
26/09/2010	1
28/09/2010	2
30/09/2010	1
01/10/2010	3
02/10/2010	3
08/10/2010	1
12/10/2010	3
13/10/2010	1
14/10/2010	1
17/10/2010	2
19/10/2010	1
28/10/2010	1
29/10/2010	5
30/10/2010	1
31/10/2010	1
02/11/2010	1
04/11/2010	1
05/11/2010	1
06/11/2010	1
01/12/2010	1
05/12/2010	1
06/12/2010	7
08/12/2010	3
09/12/2010	2
11/12/2010	1
14/12/2010	1
20/12/2010	1
23/12/2010	1
27/12/2010	1
03/01/2011	3
05/01/2011	1
07/01/2011	1
10/01/2011	1
11/01/2011	1
12/01/2011	1
14/01/2011	3
16/01/2011	3
17/01/2011	1
19/01/2011	1
25/01/2011	4
26/01/2011	1
30/01/2011	1
01/02/2011	1
02/02/2011	2
03/02/2011	3
06/02/2011	2
08/02/2011	3
11/02/2011	3
13/02/2011	2
16/02/2011	2
18/02/2011	1
20/02/2011	1
22/02/2011	1
24/02/2011	2
27/02/2011	3
28/02/2011	2
01/03/2011	3
03/03/2011	4
04/03/2011	1
05/03/2011	2
06/03/2011	2
07/03/2011	4
08/03/2011	3
09/03/2011	4
10/03/2011	3
11/03/2011	1
13/03/2011	2
16/03/2011	1
19/03/2011	1
21/03/2011	1
22/03/2011	1
23/03/2011	2
24/03/2011	1
25/03/2011	1
26/03/2011	1
28/03/2011	1
01/04/2011	2
02/04/2011	1
04/04/2011	1
05/04/2011	1
06/04/2011	3
07/04/2011	1
11/04/2011	1
12/04/2011	2
13/04/2011	1
14/04/2011	1
15/04/2011	1
17/04/2011	2
18/04/2011	1
19/04/2011	3
20/04/2011	1
24/04/2011	2
25/04/2011	1
27/04/2011	1
04/05/2011	2
11/05/2011	1
15/05/2011	2
18/05/2011	1
25/05/2011	1
30/05/2011	1
05/06/2011	1
06/06/2011	1
07/06/2011	1
09/06/2011	2
10/06/2011	1
15/06/2011	2
16/06/2011	3
19/06/2011	2
21/06/2011	1
23/06/2011	1
26/06/2011	1
28/06/2011	3
01/07/2011	2
06/07/2011	2
11/07/2011	2
13/07/2011	1
14/07/2011	1
17/07/2011	1
18/07/2011	2
19/07/2011	2
20/07/2011	1
23/07/2011	1
26/07/2011	1
02/08/2011	2
15/08/2011	1
16/08/2011	1
19/08/2011	1
23/08/2011	2
24/08/2011	2
26/08/2011	2
28/08/2011	1
31/08/2011	1
02/09/2011	1
07/09/2011	1
08/09/2011	1
09/09/2011	2
12/09/2011	2
13/09/2011	1
15/09/2011	2
22/09/2011	2
28/09/2011	2
29/09/2011	1
04/10/2011	1
06/10/2011	1
09/10/2011	1
10/10/2011	2
12/10/2011	1
16/10/2011	1
18/10/2011	1
22/10/2011	1
03/11/2011	1
09/11/2011	1
27/11/2011	1
30/11/2011	1
01/12/2011	2
03/12/2011	1
09/12/2011	1
15/12/2011	2
18/12/2011	1
28/12/2011	2
08/01/2012	1
09/01/2012	1
11/01/2012	1
13/01/2012	1
16/01/2012	1
18/01/2012	1
19/01/2012	1
22/01/2012	1
25/01/2012	2
29/01/2012	1
30/01/2012	2
